# Supplementary material for: SUMO polymeric chains are involved in nuclear foci formation and chromatin organization in Trypanosoma brucei procyclic forms
Source: PLoS One. 2018 Feb 23;13(2):e0193528. doi: 10.1371/journal.pone.0193528 (PMC5825156; doi:10.1371/journal.pone.0193528)
Supplement: S1 Table — Table showing the following columns: GeneID, Description, numbers of SIM per protein, location of SIM1 within the protein sequence (start, end), type of SIM and sequence, NucPred score, location of SIM in low complexity region and pfam domains. (XLSX) [file pone.0193528.s006.xlsx]

## Sheet: SIM candidates
GeneID	Description	# SIMs	SIM1				NucPred score	SIM in LCR?	hmm name
			start	end	Type	Sequence
Tb11.v5.0497	hypothetical protein, conserved	1	305	311	SIM-a	LLaMSSE	0.55	No	C2
Tb11.v5.0630	hypothetical protein, conserved	1	523	529	SIM-a	PLaMSSS	0.79	No	-
Tb927.1.4480	WD repeat and HMG-box DNA-binding protein, putative	1	464	470	SIM-a	VMaVEED	0.59	No	Mcl1_mid
Tb927.10.1520	ras-related protein Rab21, putative	1	221	227	SIM-a	LLrIEDD	0.45	No	Ras, Roc, Arf, Gtr1_RagA*
Tb927.10.4160	predicted zinc finger protein	1	250	256	SIM-a	ILyISSS	0.54	No	zf-RING_2, zf-C3HC4_2*
Tb927.10.5260	C2 domain containing protein, putative	1	305	311	SIM-a	LLaMSSE	0.59	No	C2
Tb927.10.5880	Proteophosphoglycan, putative	1	520	526	SIM-a	LIcVSSS	0.92	No	-
Tb927.10.8800	hypothetical protein, conserved	1	333	339	SIM-a	MMkLSSE	0.69	No	-
Tb927.10.8830	Flagellum attachment zone protein 5	1	495	501	SIM-a	VVtIESS	0.1	No	-
Tb927.10.8840	hypothetical protein, conserved	1	104	110	SIM-a	VVeLDES	0.07	No	-
Tb927.11.11920	molybdenum cofactor biosynthesis protein, putative	1	563	569	SIM-a	VVvVEDE	0.84	Yes	MoaC
Tb927.11.13000	phospholipid-transporting ATPase, putative	1	973	979	SIM-a	PVtVEED	0.3	No	PhoLip_ATPase_C, PhoLip_ATPase_N, E1-E2_ATPase*
Tb927.11.13480	hypothetical protein, conserved	1	241	247	SIM-a	VVvLDDS	0.03	No	-
Tb927.11.1360	zinc-finger of a C2HC-type, putative	1	565	568	SIM-a	PIrL	0.77	No	zf-C2HC_2
Tb927.11.14650	hypothetical protein, conserved	1	437	443	SIM-a	VMeVDEE	0.92	Yes	-
Tb927.11.5410	hypothetical protein, conserved	1	295	301	SIM-a	PIaVDEE	0.91	No	-
Tb927.11.5690	SWI/SNF-related matrix-associated actin-dependent regulator of chromatin subfamily-related, putative	1	1060	1066	SIM-a	PIyVDDD	0.74	No	SNF2_N, Helicase_C, ResIII*
Tb927.11.7030	Rad51, putative	1	34	40	SIM-a	VVdLSDS	0.04	No	Rad51, DnaB_C, AAA_25*
Tb927.2.4420	MIZ/SP-RING zinc finger, putative	1	350	356	SIM-a	VMmVEEE	0.14	Yes	zf-MIZ
Tb927.3.1440	Spastin, putative	1	204	210	SIM-a	PLlLDDE	0.86	No	AAA, RuvB_N*
Tb927.3.1660	hypothetical protein, conserved	1	406	412	SIM-a	IVyVDDD	0.71	No	-
Tb927.3.2730	hypothetical protein, conserved	1	666	672	SIM-a	VVvLSDD	0.96	No	-
Tb927.3.3170	hypothetical protein, conserved	1	242	248	SIM-a	PMlVSSS	0.51	No	DCX
Tb927.3.3620	hypothetical protein, conserved	1	38	44	SIM-a	LLaLDSE	0.91	No	-
Tb927.4.1480	Beta-lactamase superfamily domain/DNA repair metallo-beta-lactamase, putative	1	712	718	SIM-a	VIdLSSD	0.46	No	DRMBL
Tb927.4.2600	hypothetical protein, conserved	1	1593	1599	SIM-a	PLaMSSS	0.94	No	-
Tb927.4.4940	hypothetical protein, conserved	1	129	135	SIM-a	PLfMEDD	0.92	No	-
Tb927.5.3430	ubiquitin-activating enzyme E1, putative	1	792	796	SIM-a	VVeID	0.25	Yes	ThiF, UAE_UbL* (TbAos1/TbUba2)
Tb927.6.2570	hypothetical protein, conserved	1	315	321	SIM-a	LIdISSS	0.45	Yes	-
Tb927.7.3740	hypothetical protein, conserved	1	640	646	SIM-a	LLeMESS	0.74	No	-
Tb927.7.4340	Protein of unknown function (DUF1253), putative	1	201	207	SIM-a	VMsMEES	0.86	Yes	UTP25
Tb927.7.5650	kinesin, putative	1	342	348	SIM-a	LVeVEDD	0.77	No	Kinesin, Microtub_bd*
Tb927.7.5690	hypothetical protein, conserved	1	462	468	SIM-a	VMnLSEE	0.7	No	-
Tb927.7.6390	hypothetical protein, conserved	1	601	607	SIM-a	IIrMSSS	0.61	No	DUF667
Tb927.7.7270	hypothetical protein, conserved	1	421	427	SIM-a	MVdVSED	0.92	No	-
Tb927.8.1090	NPAPL	1	60	66	SIM-a	PVaVDSS	0.63	No	PAP_assoc, NTP_transf_2* /TbNPAPL (nuclear-poly(A)-polymerase-like)
Tb927.8.1290	hypothetical protein, conserved	1	614	620	SIM-a	VMdLSDS	0.79	No	-
Tb927.8.3720	hypothetical protein, conserved	1	361	364	SIM-a	PLtI	0.6	No	-
Tb927.8.5670	hypothetical protein, conserved	1	159	165	SIM-a	LVkLESS	0.5	No	-
Tb927.8.710	RNA-binding protein, putative	1	946	952	SIM-a	PMdISSS	0.65	No	RRM_1 (TbDRBD17)
Tb927.9.4300	PRP3, putative	1	39	45	SIM-a	VVdLSSS	0.88	No	PRP3, DUF1115*
Tb927.11.18840	variant surface protein (VSG), putative (pseudogene)	1	262	266	SIM-b	PLDLT	0.22	Yes	-
Tb927.11.7920	hypothetical protein, conserved	1	225	229	SIM-b	MMDLT	0.75	No	-
Tb927.3.1400	alpha-tubulin N-acetyltransferase, putative	1	247	251	SIM-b	PLDLT	0.6	No	Acetyltransf_16
Tb927.9.11930	DNA-repair protein, putative	1	127	131	SIM-b	LVDLT	0.86	No	BHD_3, BHD_1, Rad4*
Tb11.v5.0238	Kinesin associated protein, putative	1	138	144	SIM-r	ESDIdIV	0.33	No	-
Tb11.v5.0631	pre-mRNA processing factor 4 (PRP4) like/WD domain, G-beta repeat, putative	1	600	606	SIM-r	EDEMqLL	0.16	No	WD40, PRP4*
Tb11.v5.0633	protein kinase, putative	1	872	878	SIM-r	SSSLhMI	0.84	Yes	Pkinase
Tb11.v5.0739	hypothetical protein, conserved	1	711	717	SIM-r	SSDVeVV	0.83	Yes	-
Tb927.1.4410	hypothetical protein, conserved	1	764	770	SIM-r	DEELpLL	0.46	Yes	-
Tb927.10.15830	hypothetical protein, conserved	1	169	175	SIM-r	SSSLsLF	0.76	Yes	-
Tb927.10.2860	POC1 centriolar protein homolog	1	663	669	SIM-r	DEEMcVV	0.52	No	WD40
Tb927.10.2920	hypothetical protein, conserved	1	749	755	SIM-r	DESLtML	0.9	No	-
Tb927.10.5190	Kinesin associated protein, putative	1	138	144	SIM-r	ESDIdIV	0.33	No	-
Tb927.10.960	U4/U6-specific protein PRP4	1	600	606	SIM-r	EDEMqLL	0.16	No	WD40, PRP4*
Tb927.11.10730	SWI/SNF-related helicase, putative	1	1199	1205	SIM-r	EDELpLF	0.85	No	SNF2_N, Helicase_C, ResIII*
Tb927.11.11380	hypothetical protein, conserved	1	478	484	SIM-r	EESVmMM	0.14	No	DUF179
Tb927.11.14460	ADP-ribosylation factor GTPase activating protein 1, putative	1	250	256	SIM-r	EDDLsVL	0.21	No	ArfGap
Tb927.11.15800	Tip Of Extending FAZ protein 1	1	619	625	SIM-r	EEELlLL	0.98	Yes	-
Tb927.11.16040	prefoldin subunit, putative	1	205	211	SIM-r	EEDMaIF	0.57	No	Prefoldin
Tb927.11.16470	hypothetical protein, conserved	1	94	100	SIM-r	DDSIsLV	0.98	Yes	-
Tb927.11.16960	hypothetical protein, conserved	1	40	46	SIM-r	EEDVgFM	0.67	No	-
Tb927.11.4340	hypothetical protein, conserved	1	105	111	SIM-r	EDSLsFL	0.93	No	-
Tb927.11.4350	hypothetical protein, conserved	1	75	81	SIM-r	EESIkVV	0.81	No	-
Tb927.11.5620	hypothetical protein, conserved	1	166	172	SIM-r	SSSLsLV	0.92	No	-
Tb927.11.6790	predicted WD40 repeat protein	1	76	82	SIM-r	DDEVfLF	0.64	No	BOP1NT, WD40*
Tb927.2.4230	NUP-1 protein, putative	1	515	521	SIM-r	EESIeLV	0.83	No	-
Tb927.3.3300	Flagellum attachment zone protein 19	1	225	231	SIM-r	EEEIsLM	0.97	No	-
Tb927.4.4180	hypothetical protein, conserved	1	207	213	SIM-r	DDSLvFF	0.89	No	-
Tb927.7.2450	hypothetical protein, conserved	1	62	68	SIM-r	DDELrFI	0.9	No	-
Tb927.7.4450	hypothetical protein, conserved	1	896	902	SIM-r	SDEIgVL	0.77	No	-
Tb927.7.7000	hook complex protein, conserved	1	1446	1452	SIM-r	SSDVeVV	0.83	Yes	-
Tb927.8.1680	kinetoplastid kinetochore protein 12	1	190	196	SIM-r	SESIlLI	0.69	No	-
Tb927.8.2620	hypothetical protein, conserved	1	157	163	SIM-r	DESIsII	0.63	No	MYCBPAP
Tb927.8.770	hypothetical protein, conserved	1	61	67	SIM-r	EEEVfLF	0.29	No	-
Tb927.8.8160	hypothetical protein, conserved	1	206	212	SIM-r	DESVvFV	0.8	No	-
Tb927.9.1410	hypothetical protein, conserved	1	5	11	SIM-r	SSDVyVI	0.75	No	-
Tb927.9.18040	variant surface glycoprotein (VSG, pseudogene), putative	1	180	186	SIM-r	SSSVqFI	0.51	No	-
Tb927.9.4550	hypothetical protein, conserved	1	95	101	SIM-r	EEDMqLM	0.06	No	-
Tb07.11L3.100	hypothetical protein, conserved	2	439	445	SIM-a	VVsVSSS	0.85	No	-
Tb11.02.5440	hypothetical protein, conserved	2	327	333	SIM-a	VVlLSDS	0.42	No	-
Tb11.02.5440b	hypothetical protein, conserved	2	327	333	SIM-a	VVlLSDS	0.42	No	-
Tb927.10.11580	predicted WD40 repeat protein	2	745	751	SIM-a	IItVDSE	0.71	No	-
Tb927.10.11730	zinc finger protein family member, putative	2	2	8	SIM-r	DSSLcFV	0.85	Yes	-
Tb927.11.11270	conserved protein	2	372	378	SIM-r	DDDViII	0.85	Yes	-
Tb927.11.1460	phosphatidylinositol (3,5) kinase, putative	2	174	180	SIM-a	PVpLESE	0.58	No	PIP5K, Cpn60_TCP1, FYVE*
Tb927.11.9750	Protein of unknown function (DUF498/DUF598), putative	2	139	145	SIM-r	DEELiLM	0.77	No	DUF498
Tb927.2.2090	hypothetical protein	2	444	450	SIM-a	VLkVSED	0.76	No	-
Tb927.7.2150	hypothetical protein, conserved	2	545	551	SIM-a	VVsVSSS	0.88	No	-
Tb927.10.1450	plectin, putative	2	191	197	SIM-r	ESEIdVL	0.74	No	-
Tb927.11.5340	Cell division protein kinase, putative	2	535	541	SIM-r	SSSVtMM	0.44	Yes	Pkinase, Pkinase_Tyr*
Tb927.2.4060	dynein intermediate chain IC 138, putative	2	316	322	SIM-r	EEEVeLV	0.84	Yes	-
Tb927.5.2970	suppressive immunomodulating factor	2	28	34	SIM-a	VMrVSSS	0.41	Yes	-
Tb927.7.6740	ATPase family associated with various cellular activities (AAA), putative	2	188	194	SIM-r	EDSLwVI	0.75	No	AAA
Tb927.10.6790	Gamma-tubulin complex component 3-like protein	3	32	38	SIM-a	LLeLSSS	0.81	Yes	Spc97_Spc98
Tb927.11.5750	hypothetical protein, conserved	3	66	72	SIM-a	VVaLSSS	0.99	Yes	-
Tb927.2.5530	Present in the outer mitochondrial membrane proteome 22-1	3	452	458	SIM-a	LMvVSSE	0.24	No	-
Tb927.2.5610	Present in the outer mitochondrial membrane proteome 22B	3	452	458	SIM-a	LMvVSSE	0.24	No	-
Tb927.1.3880	Fusaric acid resistance protein-like, putative	3	917	923	SIM-r	EEDLaII	0.76	No	FUSC_2
Tb927.8.1050	hypothetical protein, conserved	3	548	554	SIM-r	SSEMlLM	0.93	No	-
Tb927.9.7690	hypothetical protein, conserved	4	75	81	SIM-r	SSEVvLV	0.78	No	-
Tb927.1.640	BRCA2	14	94	100	SIM-a	PItVSES	0.62	No	BRCA-2_OB1
*Multi hmm domains found
List of good SIM candidates. Table showing the following columns: GeneID, Description, numbers of SIM per protein,
location of SIM1 within the protein sequence (start, end), type of SIM and sequence, NucPred score, location of SIM
in low complexity region and pfam domains.

## Sheet: SIM location
seq id	Description	# SIMs	SIM1		SIM2		SIM3		SIM4		SIM5		SIM6		SIM7		SIM8		SIM9		SIM10		SIM11		SIM12		SIM13		SIM14
			start	end	start	end	start	end	start	end	start	end	start	end	start	end	start	end	start	end	start	end	start	end	start	end	start	end	start	end
Tb11.v5.0497	hypothetical protein, conserved	1	305	311
Tb927.1.4480	WD repeat and HMG-box DNA-binding protein, putative	1	464	470
Tb927.1.640	BRCA2	14	94	100	138	144	182	188	226	232	270	276	314	320	358	364	402	408	446	452	490	496	534	540	578	584	622	628	666	672
Tb927.10.1520	ras-related protein Rab21, putative	1	221	227
Tb927.10.4160	predicted zinc finger protein	1	250	256
Tb927.10.4160	predicted zinc finger protein	1	250	256
Tb927.10.5260	C2 domain containing protein, putative	1	305	311
Tb927.10.6790	Gamma-tubulin complex component 3-like protein	3	32	38	813	819	985	991
Tb927.11.11920	molybdenum cofactor biosynthesis protein, putative	1	563	569
Tb927.11.13000	phospholipid-transporting ATPase, putative	1	973	979
Tb927.11.1360	zinc-finger of a C2HC-type, putative	1	565	568
Tb927.11.1460	phosphatidylinositol (3,5) kinase, putative	2	174	180	442	448
Tb927.11.5690	SWI/SNF-related matrix-associated actin-dependent regulator of chromatin subfamily-related, putative	1	1060	1066
Tb927.11.7030	Rad51, putative	1	34	40
Tb927.11.9750	Protein of unknown function (DUF498/DUF598), putative	2	139	145	626	629
Tb927.2.4420	MIZ/SP-RING zinc finger, putative	1	350	356
Tb927.3.1440	Spastin, putative	1	204	210
Tb927.3.3170	hypothetical protein, conserved	1	242	248
Tb927.4.1480	Beta-lactamase superfamily domain/DNA repair metallo-beta-lactamase, putative	1	712	718
Tb927.5.3430	ubiquitin-activating enzyme E1, putative	1	792	796
Tb927.7.5650	kinesin, putative	1	342	348
Tb927.7.6390	hypothetical protein, conserved	1	601	607
Tb927.8.1090	NPAPL	1	60	66
Tb927.8.710	RNA-binding protein, putative	1	946	952
Tb927.9.4300	PRP3, putative	1	39	45
Tb927.3.1400	alpha-tubulin N-acetyltransferase, putative	1	247	251
Tb927.9.11930	DNA-repair protein, putative	1	127	131
Tb11.v5.0631	pre-mRNA processing factor 4 (PRP4) like/WD domain, G-beta repeat, putative	1	600	606
Tb11.v5.0633	protein kinase, putative	1	872	878
Tb927.1.3880	Fusaric acid resistance protein-like, putative	3	917	923	943	949	1604	1610
Tb927.10.2860	POC1 centriolar protein homolog	1	663	669
Tb927.10.960	U4/U6-specific protein PRP4	1	600	606
Tb927.11.10730	SWI/SNF-related helicase, putative	1	1199	1205
Tb927.11.11380	hypothetical protein, conserved	1	478	484
Tb927.11.14460	ADP-ribosylation factor GTPase activating protein 1, putative	1	250	256
Tb927.11.16040	prefoldin subunit, putative	1	205	211
Tb927.11.5340	Cell division protein kinase, putative	2	535	541	651	657
Tb927.11.6790	predicted WD40 repeat protein	1	76	82
Tb927.7.6740	ATPase family associated with various cellular activities (AAA), putative	2	188	194	789	795
Tb927.8.2620	hypothetical protein, conserved	1	157	163
GeneID with descriptions:
seq id	Description	# SIMs	SIM1		SIM2		SIM3
			start	end	start	end	start	end
Tb927.10.11580	predicted WD40 repeat protein	2	745	751	1328	1334
Tb927.10.11730	zinc finger protein family member, putative	2	2	8	360	366
Tb927.10.5880	Proteophosphoglycan, putative	1	520	526
Tb927.10.8830	Flagellum attachment zone protein 5	1	495	501
Tb927.11.11270	conserved protein	2	372	378	375	381
Tb927.2.5530	Present in the outer mitochondrial membrane proteome 22-1	3	452	458	574	580	1243	1249
Tb927.2.5610	Present in the outer mitochondrial membrane proteome 22B	3	452	458	574	580	1243	1249
Tb927.11.18840	variant surface protein (VSG), putative (pseudogene)	1	262	266
Tb11.v5.0238	Kinesin associated protein, putative	1	138	144
Tb927.10.1450	plectin, putative	2	191	197	2057	2063
Tb927.10.5190	Kinesin associated protein, putative	1	138	144
Tb927.11.15800	Tip Of Extending FAZ protein 1	1	619	625
Tb927.2.4060	dynein intermediate chain IC 138, putative	2	316	322	524	530
Tb927.2.4230	NUP-1 protein, putative	1	515	521
Tb927.3.3300	Flagellum attachment zone protein 19	1	225	231
Tb927.5.2970	suppressive immunomodulating factor	2	28	34	404	410
Tb927.7.7000	hook complex protein, conserved	1	1446	1452
Tb927.8.1680	kinetoplastid kinetochore protein 12	1	190	196
Tb927.9.18040	variant surface glycoprotein (VSG, pseudogene), putative	1	180	186
Bold: multiSIM

## Sheet: Pipeline output
Pipeline step:	# hits
PROSITE	1304
PFAM	1088
PFAM +IUPRED glob	385
PFAM +glob +disorder	102
PROSITE	PFAM	PFAM + IUPRED glob	PFAM +IUPRED glob +disorder
TB07.11L3.100	TB07.11L3.100	TB07.11L3.100	TB07.11L3.100
TB08.27P2.435	TB08.27P2.435	TB08.27P2.435	TB11.02.5440
TB08.27P2.460	TB08.27P2.460	TB09.V4.0011	TB11.02.5440B
TB08.27P2.670	TB08.27P2.670	TB09.V4.0012	TB11.V5.0497
TB09.V4.0011	TB09.V4.0011	TB10.V4.0187	TB11.V5.0630
TB09.V4.0012	TB09.V4.0012	TB10.V4.0189	TB927.1.4480
TB09.V4.0090	TB09.V4.0090	TB11.0100	TB927.1.640
TB10.V4.0037	TB10.V4.0037	TB11.02.5440	TB927.10.11580
TB10.V4.0050	TB10.V4.0050	TB11.02.5440B	TB927.10.11730
TB10.V4.0079	TB10.V4.0079	TB11.V5.0120	TB927.10.1520
TB10.V4.0095	TB10.V4.0095	TB11.V5.0195	TB927.10.4160
TB10.V4.0107	TB10.V4.0107	TB11.V5.0497	TB927.10.5260
TB10.V4.0153	TB10.V4.0153	TB11.V5.0581	TB927.10.5880
TB10.V4.0187	TB10.V4.0189	TB11.V5.0630	TB927.10.6790
TB10.V4.0189	TB10.V4.0262	TB11.V5.0747	TB927.10.8800
TB10.V4.0262	TB11.0060	TB11.V5.0777	TB927.10.8830
TB11.0060	TB11.01.6251	TB11.V5.0854	TB927.10.8840
TB11.01.6251	TB11.0100	TB11.V5.0953	TB927.11.11270
TB11.0100	TB11.02.5050B	TB11.V5.0991	TB927.11.11920
TB11.02.5050B	TB11.02.5060B	TB11.V5.1018	TB927.11.13000
TB11.02.5060B	TB11.02.5105	TB927.01.1040	TB927.11.13480
TB11.02.5105	TB11.02.5105B	TB927.01.1650	TB927.11.1360
TB11.02.5105B	TB11.02.5440	TB927.1.4320	TB927.11.1460
TB11.02.5440	TB11.02.5440B	TB927.1.4480	TB927.11.14650
TB11.02.5440B	TB11.0560	TB927.1.4740	TB927.11.5410
TB11.0560	TB11.0680	TB927.1.5170	TB927.11.5690
TB11.0680	TB11.0850	TB927.1.640	TB927.11.5750
TB11.0850	TB11.0870	TB927.10.10070	TB927.11.7030
TB11.0870	TB11.V5.0120	TB927.10.11580	TB927.11.9750
TB11.V5.0120	TB11.V5.0137	TB927.10.11730	TB927.2.2090
TB11.V5.0137	TB11.V5.0147	TB927.10.11970	TB927.2.4420
TB11.V5.0147	TB11.V5.0150	TB927.10.13860	TB927.2.5530
TB11.V5.0150	TB11.V5.0154	TB927.10.14410	TB927.2.5610
TB11.V5.0154	TB11.V5.0233	TB927.10.1520	TB927.3.1440
TB11.V5.0195	TB11.V5.0262	TB927.10.16120	TB927.3.1660
TB11.V5.0233	TB11.V5.0265	TB927.10.3650	TB927.3.2730
TB11.V5.0262	TB11.V5.0318	TB927.10.4160	TB927.3.3170
TB11.V5.0265	TB11.V5.0321	TB927.10.4780	TB927.3.3620
TB11.V5.0318	TB11.V5.0322	TB927.10.5260	TB927.4.1480
TB11.V5.0321	TB11.V5.0356	TB927.10.570	TB927.4.2600
TB11.V5.0322	TB11.V5.0361	TB927.10.5880	TB927.4.4940
TB11.V5.0356	TB11.V5.0424	TB927.10.5910	TB927.5.3430
TB11.V5.0361	TB11.V5.0432	TB927.10.6010	TB927.6.2570
TB11.V5.0424	TB11.V5.0456	TB927.10.6790	TB927.7.2150
TB11.V5.0432	TB11.V5.0497	TB927.10.7060	TB927.7.3740
TB11.V5.0456	TB11.V5.0504	TB927.10.7710	TB927.7.4340
TB11.V5.0497	TB11.V5.0505	TB927.10.8110	TB927.7.5650
TB11.V5.0504	TB11.V5.0508	TB927.10.8200	TB927.7.5690
TB11.V5.0505	TB11.V5.0523	TB927.10.8800	TB927.7.6390
TB11.V5.0508	TB11.V5.0529	TB927.10.8830	TB927.7.7270
TB11.V5.0523	TB11.V5.0547	TB927.10.8840	TB927.8.1090
TB11.V5.0529	TB11.V5.0559	TB927.11.11270	TB927.8.1290
TB11.V5.0547	TB11.V5.0575	TB927.11.11730	TB927.8.3720
TB11.V5.0559	TB11.V5.0611	TB927.11.11910	TB927.8.5670
TB11.V5.0575	TB11.V5.0630	TB927.11.11920	TB927.8.710
TB11.V5.0581	TB11.V5.0650	TB927.11.12450.1	TB927.9.4300
TB11.V5.0611	TB11.V5.0651	TB927.11.12940	TB927.9.7690
TB11.V5.0630	TB11.V5.0657	TB927.11.13000	TB927.11.18840
TB11.V5.0650	TB11.V5.0663	TB927.11.13480	TB927.11.7920
TB11.V5.0651	TB11.V5.0669	TB927.11.1360	TB927.3.1400
TB11.V5.0657	TB11.V5.0677	TB927.11.1460	TB927.9.11930
TB11.V5.0663	TB11.V5.0678	TB927.11.14650	TB11.V5.0238
TB11.V5.0669	TB11.V5.0688	TB927.11.15040	TB11.V5.0631
TB11.V5.0677	TB11.V5.0719	TB927.11.15250	TB11.V5.0633
TB11.V5.0678	TB11.V5.0747	TB927.11.17600	TB11.V5.0739
TB11.V5.0688	TB11.V5.0755	TB927.11.1780	TB927.1.3880
TB11.V5.0719	TB11.V5.0760	TB927.11.17940	TB927.1.4410
TB11.V5.0747	TB11.V5.0817	TB927.11.18880	TB927.10.1450
TB11.V5.0755	TB11.V5.0863	TB927.11.2000	TB927.10.15830
TB11.V5.0760	TB11.V5.0905	TB927.11.2100	TB927.10.2860
TB11.V5.0777	TB11.V5.0953	TB927.11.3200	TB927.10.2920
TB11.V5.0817	TB11.V5.0965	TB927.11.5250	TB927.10.5190
TB11.V5.0854	TB11.V5.0967	TB927.11.5260	TB927.10.960
TB11.V5.0863	TB11.V5.1010	TB927.11.5410	TB927.11.10730
TB11.V5.0905	TB11.V5.1011	TB927.11.5540	TB927.11.11380
TB11.V5.0953	TB11.V5.1018	TB927.11.5690	TB927.11.14460
TB11.V5.0965	TB927.1.1010	TB927.11.5750	TB927.11.15800
TB11.V5.0967	TB927.1.1040	TB927.11.6000	TB927.11.16040
TB11.V5.0991	TB927.1.1240	TB927.11.6160	TB927.11.16470
TB11.V5.1010	TB927.1.1290	TB927.11.7030	TB927.11.16960
TB11.V5.1011	TB927.1.1500	TB927.11.9750	TB927.11.4340
TB11.V5.1018	TB927.1.1600	TB927.11.9880	TB927.11.4350
TB927.1.1010	TB927.1.1650	TB927.11.9990	TB927.11.5340
TB927.1.1040	TB927.1.1890	TB927.2.1890	TB927.11.5620
TB927.1.1240	TB927.1.1910	TB927.2.2090	TB927.11.6790
TB927.1.1290	TB927.1.1930	TB927.2.4020	TB927.2.4060
TB927.1.1500	TB927.1.2140	TB927.2.4330	TB927.2.4230
TB927.1.1600	TB927.1.2190	TB927.2.4420	TB927.3.3300
TB927.1.1650	TB927.1.230	TB927.2.5050	TB927.4.4180
TB927.1.1890	TB927.1.2690	TB927.2.5530	TB927.5.2970
TB927.1.1910	TB927.1.2980	TB927.2.5610	TB927.7.2450
TB927.1.1930	TB927.1.3230	TB927.2.6100	TB927.7.4450
TB927.1.2140	TB927.1.3250	TB927.3.1060	TB927.7.6740
TB927.1.2190	TB927.1.3960	TB927.3.1070	TB927.7.7000
TB927.1.230	TB927.1.4320	TB927.3.1440	TB927.8.1050
TB927.1.2690	TB927.1.4480	TB927.3.1590	TB927.8.1680
TB927.1.2980	TB927.1.4750	TB927.3.1660	TB927.8.2620
TB927.1.3230	TB927.1.4760	TB927.3.1750	TB927.8.770
TB927.1.3250	TB927.1.4860	TB927.3.1830	TB927.8.8160
TB927.1.3960	TB927.1.4900	TB927.3.1870	TB927.9.1410
TB927.1.4320	TB927.1.5110	TB927.3.2550	TB927.9.18040
TB927.1.4480	TB927.1.5170	TB927.3.2560	TB927.9.4550
TB927.1.4740	TB927.1.530	TB927.3.2570
TB927.1.4750	TB927.1.640	TB927.3.2580
TB927.1.4760	TB927.1.780	TB927.3.2730
TB927.1.4860	TB927.1.880	TB927.3.2760
TB927.1.4900	TB927.10.10020	TB927.3.3170
TB927.1.5110	TB927.10.10740	TB927.3.3360
TB927.1.5170	TB927.10.10840	TB927.3.3620
TB927.1.530	TB927.10.11020	TB927.3.4390
TB927.1.640	TB927.10.11140	TB927.3.4960
TB927.1.780	TB927.10.11150	TB927.3.5690
TB927.1.880	TB927.10.11220	TB927.3.5700
TB927.10.10020	TB927.10.11250	TB927.3.5710
TB927.10.10070	TB927.10.11290	TB927.3.5720
TB927.10.10740	TB927.10.11420	TB927.3.5730
TB927.10.10840	TB927.10.11580	TB927.3.750
TB927.10.11020	TB927.10.11630	TB927.4.1270
TB927.10.11140	TB927.10.1170	TB927.4.1300
TB927.10.11150	TB927.10.11730	TB927.4.1380
TB927.10.11220	TB927.10.12200	TB927.4.1480
TB927.10.11250	TB927.10.12410	TB927.4.2600
TB927.10.11290	TB927.10.12430	TB927.4.2800
TB927.10.11420	TB927.10.12750	TB927.4.4510
TB927.10.11580	TB927.10.12830	TB927.4.4940
TB927.10.11630	TB927.10.12920	TB927.4.5140
TB927.10.1170	TB927.10.1300	TB927.5.3130
TB927.10.11730	TB927.10.13040	TB927.5.3430
TB927.10.11970	TB927.10.1310	TB927.5.3580
TB927.10.12200	TB927.10.13130	TB927.5.5610
TB927.10.12410	TB927.10.13220	TB927.6.1800
TB927.10.12430	TB927.10.13230	TB927.6.1820
TB927.10.12750	TB927.10.13400	TB927.6.2370
TB927.10.12830	TB927.10.1380	TB927.6.2570
TB927.10.12920	TB927.10.13990	TB927.6.3050
TB927.10.1300	TB927.10.14060	TB927.6.3160
TB927.10.13040	TB927.10.14240	TB927.6.3560
TB927.10.1310	TB927.10.14360	TB927.6.710
TB927.10.13130	TB927.10.14380	TB927.6.930
TB927.10.13220	TB927.10.14410	TB927.6.940
TB927.10.13230	TB927.10.14470	TB927.7.2150
TB927.10.13400	TB927.10.1450	TB927.7.2250
TB927.10.1380	TB927.10.14920	TB927.7.2700
TB927.10.13860	TB927.10.15070	TB927.7.3650
TB927.10.13990	TB927.10.1520	TB927.7.3740
TB927.10.14060	TB927.10.15540	TB927.7.4340
TB927.10.14240	TB927.10.15740	TB927.7.4460
TB927.10.14360	TB927.10.16450	TB927.7.5650
TB927.10.14380	TB927.10.1680	TB927.7.5690
TB927.10.14410	TB927.10.1860	TB927.7.5880
TB927.10.14470	TB927.10.1890	TB927.7.6390
TB927.10.1450	TB927.10.2170	TB927.7.7270
TB927.10.14920	TB927.10.2310	TB927.8.1090
TB927.10.15070	TB927.10.2340	TB927.8.1290
TB927.10.1520	TB927.10.2460	TB927.8.1950
TB927.10.15540	TB927.10.2480	TB927.8.2040
TB927.10.15740	TB927.10.260	TB927.8.2710
TB927.10.16120	TB927.10.2790	TB927.8.2720
TB927.10.16450	TB927.10.2820	TB927.8.3680
TB927.10.1680	TB927.10.2890	TB927.8.3720
TB927.10.1860	TB927.10.3090	TB927.8.3840
TB927.10.1890	TB927.10.3330	TB927.8.5210
TB927.10.2170	TB927.10.3390	TB927.8.5580
TB927.10.2310	TB927.10.3430	TB927.8.5670
TB927.10.2340	TB927.10.3870	TB927.8.710
TB927.10.2460	TB927.10.3910	TB927.8.720
TB927.10.2480	TB927.10.4100	TB927.8.7250
TB927.10.260	TB927.10.4130	TB927.8.970
TB927.10.2790	TB927.10.4150	TB927.9.10490
TB927.10.2820	TB927.10.4160	TB927.9.13200
TB927.10.2890	TB927.10.4200	TB927.9.140
TB927.10.3090	TB927.10.4470	TB927.9.15700
TB927.10.3330	TB927.10.4530	TB927.9.15710
TB927.10.3390	TB927.10.5240	TB927.9.15730
TB927.10.3430	TB927.10.5260	TB927.9.15760
TB927.10.3650	TB927.10.5520	TB927.9.2060
TB927.10.3870	TB927.10.5610	TB927.9.4300
TB927.10.3910	TB927.10.5640	TB927.9.4390
TB927.10.4100	TB927.10.5680	TB927.9.5230
TB927.10.4130	TB927.10.5830	TB927.9.6090
TB927.10.4150	TB927.10.5880	TB927.9.6880
TB927.10.4160	TB927.10.5900	TB927.9.7310
TB927.10.4200	TB927.10.5910	TB927.9.7390
TB927.10.4470	TB927.10.5930	TB927.9.7420
TB927.10.4530	TB927.10.620	TB927.9.7470
TB927.10.4780	TB927.10.6790	TB927.9.7690
TB927.10.5240	TB927.10.7090	TB927.9.8540
TB927.10.5260	TB927.10.7540	TB927.9.9270
TB927.10.5520	TB927.10.7970	TB927.9.9600
TB927.10.5610	TB927.10.8120	TB11.1130
TB927.10.5640	TB927.10.8180	TB11.V5.0632
TB927.10.5680	TB927.10.8240	TB927.1.1000
TB927.10.570	TB927.10.8390	TB927.1.1840
TB927.10.5830	TB927.10.8600	TB927.11.18840
TB927.10.5840	TB927.10.870	TB927.11.19450
TB927.10.5880	TB927.10.8800	TB927.11.400
TB927.10.5900	TB927.10.8830	TB927.11.6150
TB927.10.5910	TB927.10.8840	TB927.11.7920
TB927.10.5930	TB927.10.8920	TB927.3.1400
TB927.10.6010	TB927.10.9020	TB927.3.180
TB927.10.620	TB927.10.9290	TB927.3.3810
TB927.10.6790	TB927.10.9350	TB927.5.2690
TB927.10.7060	TB927.10.950	TB927.6.1980
TB927.10.7090	TB927.10.9560	TB927.6.4220
TB927.10.7540	TB927.10.9740	TB927.6.700
TB927.10.7710	TB927.10.980	TB927.7.1300
TB927.10.7970	TB927.10.9850	TB927.7.270
TB927.10.8110	TB927.10.9890	TB927.8.5060
TB927.10.8120	TB927.11.10520	TB927.8.660
TB927.10.8180	TB927.11.10630	TB927.9.11930
TB927.10.8200	TB927.11.10660	TB927.9.3440
TB927.10.8240	TB927.11.10920	TB11.0190
TB927.10.8390	TB927.11.11270	TB11.0520
TB927.10.8600	TB927.11.1130	TB11.V5.0129
TB927.10.870	TB927.11.11700	TB11.V5.0238
TB927.10.8800	TB927.11.11760	TB11.V5.0246
TB927.10.8830	TB927.11.11910	TB11.V5.0474
TB927.10.8840	TB927.11.11920	TB11.V5.0519
TB927.10.8920	TB927.11.11950	TB11.V5.0538
TB927.10.9020	TB927.11.1200	TB11.V5.0567
TB927.10.9290	TB927.11.12110	TB11.V5.0604
TB927.10.9350	TB927.11.12390	TB11.V5.0631
TB927.10.950	TB927.11.12450.2	TB11.V5.0633
TB927.10.9560	TB927.11.12570	TB11.V5.0652
TB927.10.9740	TB927.11.1280	TB11.V5.0659
TB927.10.980	TB927.11.12870	TB11.V5.0713
TB927.10.9850	TB927.11.13000	TB11.V5.0739
TB927.10.9890	TB927.11.13260.1	TB11.V5.0903
TB927.11.10520	TB927.11.13260.2	TB11.V5.1055
TB927.11.10630	TB927.11.13460	TB927.1.3880
TB927.11.10660	TB927.11.13480	TB927.1.420
TB927.11.10920	TB927.11.1360	TB927.1.4410
TB927.11.11270	TB927.11.13900	TB927.10.10140
TB927.11.1130	TB927.11.1400	TB927.10.10880
TB927.11.11700	TB927.11.14170	TB927.10.1130
TB927.11.11730	TB927.11.14210	TB927.10.11340
TB927.11.11760	TB927.11.14530	TB927.10.13430
TB927.11.11910	TB927.11.14590	TB927.10.13740
TB927.11.11920	TB927.11.1460	TB927.10.1450
TB927.11.11950	TB927.11.14650	TB927.10.15190
TB927.11.1200	TB927.11.14870	TB927.10.15400
TB927.11.12110	TB927.11.14890	TB927.10.15830
TB927.11.12390	TB927.11.15190	TB927.10.16030
TB927.11.12450.1	TB927.11.15250	TB927.10.16500
TB927.11.12450.2	TB927.11.15400	TB927.10.2000
TB927.11.12570	TB927.11.15420	TB927.10.2850
TB927.11.1280	TB927.11.15690	TB927.10.2860
TB927.11.12870	TB927.11.15990	TB927.10.2920
TB927.11.12940	TB927.11.16230	TB927.10.3560
TB927.11.13000	TB927.11.16260	TB927.10.4930
TB927.11.13260.1	TB927.11.1630	TB927.10.5190
TB927.11.13260.2	TB927.11.16660	TB927.10.530
TB927.11.13460	TB927.11.16770	TB927.10.5300
TB927.11.13480	TB927.11.16820	TB927.10.6160
TB927.11.1360	TB927.11.16860	TB927.10.8020
TB927.11.13900	TB927.11.17370	TB927.10.9230
TB927.11.1400	TB927.11.17600	TB927.10.960
TB927.11.14170	TB927.11.18200	TB927.10.9760
TB927.11.14210	TB927.11.18260	TB927.11.10340
TB927.11.14530	TB927.11.18330	TB927.11.10650
TB927.11.14590	TB927.11.18880	TB927.11.10730
TB927.11.1460	TB927.11.1910	TB927.11.10820
TB927.11.14650	TB927.11.20570	TB927.11.11380
TB927.11.14870	TB927.11.2080	TB927.11.1150
TB927.11.14890	TB927.11.2430	TB927.11.11900
TB927.11.15040	TB927.11.2630	TB927.11.13370
TB927.11.15190	TB927.11.2890	TB927.11.14120
TB927.11.15250	TB927.11.3110	TB927.11.14460
TB927.11.15400	TB927.11.3180	TB927.11.14720
TB927.11.15420	TB927.11.3250	TB927.11.1550
TB927.11.15690	TB927.11.3270	TB927.11.15800
TB927.11.15990	TB927.11.3700	TB927.11.16040
TB927.11.16230	TB927.11.3910	TB927.11.16470
TB927.11.16250	TB927.11.3940	TB927.11.16760
TB927.11.16260	TB927.11.3960	TB927.11.16960
TB927.11.1630	TB927.11.4120	TB927.11.16990
TB927.11.16660	TB927.11.4160	TB927.11.1720
TB927.11.16770	TB927.11.450	TB927.11.17620
TB927.11.16820	TB927.11.4520	TB927.11.1820
TB927.11.16860	TB927.11.4990	TB927.11.19390
TB927.11.17370	TB927.11.5020	TB927.11.2320
TB927.11.17600	TB927.11.5160	TB927.11.4340
TB927.11.1780	TB927.11.5410	TB927.11.4350
TB927.11.17940	TB927.11.560	TB927.11.4690
TB927.11.18200	TB927.11.5630	TB927.11.5340
TB927.11.18260	TB927.11.5690	TB927.11.5620
TB927.11.18330	TB927.11.5750	TB927.11.6790
TB927.11.18880	TB927.11.5800	TB927.11.6930
TB927.11.1910	TB927.11.5880	TB927.11.800
TB927.11.2000	TB927.11.6070	TB927.11.9290
TB927.11.20570	TB927.11.6100	TB927.2.1080
TB927.11.2080	TB927.11.620	TB927.2.1170
TB927.11.2100	TB927.11.6600	TB927.2.240
TB927.11.2430	TB927.11.6610	TB927.2.4060
TB927.11.2630	TB927.11.6740	TB927.2.4230
TB927.11.2890	TB927.11.690	TB927.2.5190
TB927.11.3110	TB927.11.6920	TB927.3.2130
TB927.11.3180	TB927.11.7030	TB927.3.3130
TB927.11.3200	TB927.11.710	TB927.3.3290
TB927.11.3250	TB927.11.7120	TB927.3.3300
TB927.11.3270	TB927.11.7210	TB927.3.4290
TB927.11.3700	TB927.11.7211	TB927.3.4300
TB927.11.3910	TB927.11.7440	TB927.3.4310
TB927.11.3940	TB927.11.7570	TB927.3.4320
TB927.11.3960	TB927.11.780	TB927.3.4330
TB927.11.4120	TB927.11.7820	TB927.3.4620
TB927.11.4160	TB927.11.8110	TB927.3.4900
TB927.11.450	TB927.11.8150	TB927.3.5360
TB927.11.4520	TB927.11.8230	TB927.4.250
TB927.11.4990	TB927.11.8310	TB927.4.3570
TB927.11.5020	TB927.11.8470	TB927.4.3590
TB927.11.5160	TB927.11.860	TB927.4.3920
TB927.11.5250	TB927.11.8780	TB927.4.3930
TB927.11.5260	TB927.11.8800	TB927.4.4180
TB927.11.5410	TB927.11.9230	TB927.4.4910
TB927.11.5540	TB927.11.9740	TB927.4.4980
TB927.11.560	TB927.11.9750	TB927.4.5340
TB927.11.5630	TB927.2.2090	TB927.5.2300
TB927.11.5690	TB927.2.2720	TB927.5.2530
TB927.11.5750	TB927.2.3190	TB927.5.2970
TB927.11.5800	TB927.2.3660	TB927.5.3830
TB927.11.5880	TB927.2.4060	TB927.5.3990
TB927.11.6000	TB927.2.4280	TB927.5.4300
TB927.11.6070	TB927.2.4340	TB927.5.560
TB927.11.6100	TB927.2.4420	TB927.5.840
TB927.11.6160	TB927.2.4780	TB927.6.1280
TB927.11.620	TB927.2.5060	TB927.6.140
TB927.11.6600	TB927.2.5270	TB927.6.1760
TB927.11.6610	TB927.2.5530	TB927.6.2060
TB927.11.6740	TB927.2.5540	TB927.6.2830
TB927.11.690	TB927.2.5600	TB927.6.2900
TB927.11.6920	TB927.2.5610	TB927.6.2990
TB927.11.7030	TB927.2.6100	TB927.6.3700
TB927.11.710	TB927.3.1330	TB927.6.3870
TB927.11.7120	TB927.3.1440	TB927.6.4150
TB927.11.7210	TB927.3.1660	TB927.6.4410
TB927.11.7211	TB927.3.1940	TB927.6.4460
TB927.11.7440	TB927.3.2210	TB927.6.4760
TB927.11.7570	TB927.3.2270	TB927.6.750
TB927.11.780	TB927.3.2550	TB927.7.2070
TB927.11.7820	TB927.3.2560	TB927.7.2450
TB927.11.8110	TB927.3.2570	TB927.7.3210
TB927.11.8150	TB927.3.2580	TB927.7.4450
TB927.11.8230	TB927.3.2620	TB927.7.5890
TB927.11.8310	TB927.3.2730	TB927.7.6270
TB927.11.8470	TB927.3.2760	TB927.7.6740
TB927.11.860	TB927.3.3050	TB927.7.7000
TB927.11.8780	TB927.3.3130	TB927.8.1050
TB927.11.8800	TB927.3.3170	TB927.8.1680
TB927.11.9230	TB927.3.3370	TB927.8.2020
TB927.11.9740	TB927.3.3550	TB927.8.2370
TB927.11.9750	TB927.3.3620	TB927.8.2440
TB927.11.9880	TB927.3.3640	TB927.8.2620
TB927.11.9990	TB927.3.4210	TB927.8.2640
TB927.2.1890	TB927.3.4220	TB927.8.2910
TB927.2.2090	TB927.3.4230	TB927.8.2920
TB927.2.2720	TB927.3.4350	TB927.8.2930
TB927.2.3190	TB927.3.4960	TB927.8.2940
TB927.2.3660	TB927.3.5170	TB927.8.3320
TB927.2.4020	TB927.3.5220	TB927.8.4820
TB927.2.4060	TB927.3.560	TB927.8.4830
TB927.2.4280	TB927.3.5680	TB927.8.4950
TB927.2.4330	TB927.3.5690	TB927.8.4970
TB927.2.4340	TB927.3.5700	TB927.8.4980
TB927.2.4420	TB927.3.5710	TB927.8.4990
TB927.2.4780	TB927.3.5720	TB927.8.5000
TB927.2.5050	TB927.3.5730	TB927.8.5010
TB927.2.5060	TB927.3.660	TB927.8.590
TB927.2.5270	TB927.3.880	TB927.8.600
TB927.2.5530	TB927.4.1480	TB927.8.6860
TB927.2.5540	TB927.4.1780	TB927.8.770
TB927.2.5600	TB927.4.2160	TB927.8.8160
TB927.2.5610	TB927.4.2350	TB927.9.10350
TB927.2.6100	TB927.4.2430	TB927.9.11940
TB927.3.1060	TB927.4.2470	TB927.9.1410
TB927.3.1070	TB927.4.2550	TB927.9.1540
TB927.3.1330	TB927.4.2600	TB927.9.15640
TB927.3.1440	TB927.4.2640	TB927.9.16570
TB927.3.1590	TB927.4.2820	TB927.9.18040
TB927.3.1660	TB927.4.3000	TB927.9.4210
TB927.3.1750	TB927.4.3020	TB927.9.4230
TB927.3.1830	TB927.4.3070	TB927.9.4550
TB927.3.1870	TB927.4.310	TB927.9.5210
TB927.3.1940	TB927.4.3210	TB927.9.5690
TB927.3.2210	TB927.4.3230	TB927.9.8720
TB927.3.2270	TB927.4.3250
TB927.3.2430	TB927.4.3540
TB927.3.2550	TB927.4.3670
TB927.3.2560	TB927.4.3790
TB927.3.2570	TB927.4.3800
TB927.3.2580	TB927.4.3960
TB927.3.2620	TB927.4.450
TB927.3.2730	TB927.4.4940
TB927.3.2760	TB927.4.4950
TB927.3.3050	TB927.4.5020
TB927.3.3130	TB927.4.5040
TB927.3.3170	TB927.4.5090
TB927.3.3360	TB927.4.5530
TB927.3.3370	TB927.4.560
TB927.3.3550	TB927.4.590
TB927.3.3620	TB927.4.870
TB927.3.3640	TB927.4.960
TB927.3.4210	TB927.5.1020
TB927.3.4220	TB927.5.1640
TB927.3.4230	TB927.5.2100
TB927.3.4350	TB927.5.2390
TB927.3.4390	TB927.5.2640
TB927.3.4960	TB927.5.2920
TB927.3.5170	TB927.5.2970
TB927.3.5220	TB927.5.3130
TB927.3.560	TB927.5.3150
TB927.3.5680	TB927.5.3160
TB927.3.5690	TB927.5.3230
TB927.3.5700	TB927.5.3260
TB927.3.5710	TB927.5.3430
TB927.3.5720	TB927.5.3440
TB927.3.5730	TB927.5.3450
TB927.3.660	TB927.5.3480
TB927.3.750	TB927.5.3610
TB927.3.880	TB927.5.3630
TB927.4.1270	TB927.5.3770
TB927.4.1300	TB927.5.4090
TB927.4.1380	TB927.5.4100
TB927.4.1480	TB927.5.4310
TB927.4.1780	TB927.5.560
TB927.4.2160	TB927.5.5610
TB927.4.2350	TB927.5.650
TB927.4.2430	TB927.5.710
TB927.4.2470	TB927.5.890
TB927.4.2550	TB927.5.900
TB927.4.2600	TB927.5.910
TB927.4.2640	TB927.5.940
TB927.4.2800	TB927.5.980
TB927.4.2820	TB927.6.1120
TB927.4.3000	TB927.6.1460
TB927.4.3020	TB927.6.1590
TB927.4.3070	TB927.6.170
TB927.4.310	TB927.6.180
TB927.4.3210	TB927.6.200
TB927.4.3230	TB927.6.2040
TB927.4.3250	TB927.6.2570
TB927.4.3540	TB927.6.2700
TB927.4.3570	TB927.6.280
TB927.4.3590	TB927.6.300
TB927.4.3670	TB927.6.310
TB927.4.3790	TB927.6.3150
TB927.4.3800	TB927.6.3190
TB927.4.3960	TB927.6.330
TB927.4.450	TB927.6.3460
TB927.4.4510	TB927.6.3550
TB927.4.4940	TB927.6.3670
TB927.4.4950	TB927.6.430
TB927.4.5020	TB927.6.4380
TB927.4.5040	TB927.6.4830
TB927.4.5090	TB927.6.5030
TB927.4.5140	TB927.6.5150
TB927.4.5530	TB927.6.920
TB927.4.560	TB927.7.1400
TB927.4.590	TB927.7.1440
TB927.4.870	TB927.7.1460
TB927.4.960	TB927.7.1660
TB927.5.1020	TB927.7.2080
TB927.5.1640	TB927.7.2150
TB927.5.2100	TB927.7.2200
TB927.5.2390	TB927.7.2290
TB927.5.2640	TB927.7.2330
TB927.5.2920	TB927.7.2350
TB927.5.2970	TB927.7.2570
TB927.5.3130	TB927.7.3090
TB927.5.3150	TB927.7.3280
TB927.5.3160	TB927.7.3290
TB927.5.3230	TB927.7.3330
TB927.5.3260	TB927.7.3740
TB927.5.3430	TB927.7.4110
TB927.5.3440	TB927.7.4220
TB927.5.3450	TB927.7.4340
TB927.5.3480	TB927.7.4380
TB927.5.3580	TB927.7.4390
TB927.5.3610	TB927.7.4490
TB927.5.3630	TB927.7.4520
TB927.5.3770	TB927.7.4600
TB927.5.4090	TB927.7.4650
TB927.5.4100	TB927.7.4700
TB927.5.4310	TB927.7.5230
TB927.5.560	TB927.7.5350
TB927.5.5610	TB927.7.5650
TB927.5.650	TB927.7.5690
TB927.5.710	TB927.7.5710
TB927.5.890	TB927.7.5750
TB927.5.900	TB927.7.5850
TB927.5.910	TB927.7.6390
TB927.5.940	TB927.7.6670
TB927.5.980	TB927.7.6850
TB927.6.1120	TB927.7.690
TB927.6.1460	TB927.7.7270
TB927.6.1590	TB927.7.790
TB927.6.170	TB927.7.860
TB927.6.180	TB927.7.990
TB927.6.1800	TB927.8.1030
TB927.6.1820	TB927.8.1050
TB927.6.200	TB927.8.1060
TB927.6.2040	TB927.8.1090
TB927.6.2370	TB927.8.1110
TB927.6.2570	TB927.8.1290
TB927.6.2700	TB927.8.1360
TB927.6.280	TB927.8.1870
TB927.6.300	TB927.8.1970
TB927.6.3050	TB927.8.2030
TB927.6.310	TB927.8.2660
TB927.6.3150	TB927.8.2750
TB927.6.3160	TB927.8.2770
TB927.6.3190	TB927.8.2780
TB927.6.330	TB927.8.2800
TB927.6.3460	TB927.8.2860
TB927.6.3550	TB927.8.3470
TB927.6.3560	TB927.8.3680
TB927.6.3670	TB927.8.3720
TB927.6.430	TB927.8.3840
TB927.6.4380	TB927.8.3850
TB927.6.4830	TB927.8.4200
TB927.6.5030	TB927.8.4230
TB927.6.5150	TB927.8.4270
TB927.6.710	TB927.8.4370
TB927.6.920	TB927.8.4440
TB927.6.930	TB927.8.4660
TB927.6.940	TB927.8.4840
TB927.7.1400	TB927.8.4930
TB927.7.1440	TB927.8.5170
TB927.7.1460	TB927.8.5190
TB927.7.1660	TB927.8.5240
TB927.7.2080	TB927.8.5580
TB927.7.2150	TB927.8.5610
TB927.7.2200	TB927.8.5670
TB927.7.2250	TB927.8.5710
TB927.7.2290	TB927.8.6100
TB927.7.2330	TB927.8.6120
TB927.7.2350	TB927.8.620
TB927.7.2570	TB927.8.7080
TB927.7.2700	TB927.8.710
TB927.7.3090	TB927.8.7200
TB927.7.3280	TB927.8.7400
TB927.7.3290	TB927.8.7470
TB927.7.3330	TB927.8.7800
TB927.7.3650	TB927.8.7950
TB927.7.3740	TB927.8.7990
TB927.7.4110	TB927.8.8010
TB927.7.4220	TB927.8.830
TB927.7.4340	TB927.8.8320
TB927.7.4380	TB927.8.8360
TB927.7.4390	TB927.8.870
TB927.7.4460	TB927.9.10440
TB927.7.4490	TB927.9.10470
TB927.7.4520	TB927.9.11070
TB927.7.4600	TB927.9.11670
TB927.7.4650	TB927.9.11690
TB927.7.4700	TB927.9.11890
TB927.7.5230	TB927.9.12080
TB927.7.5350	TB927.9.12400
TB927.7.5650	TB927.9.12450
TB927.7.5690	TB927.9.12740
TB927.7.5710	TB927.9.12810
TB927.7.5750	TB927.9.12840
TB927.7.5850	TB927.9.13200
TB927.7.5880	TB927.9.13290
TB927.7.6390	TB927.9.13630
TB927.7.6670	TB927.9.140
TB927.7.6850	TB927.9.14040
TB927.7.690	TB927.9.14190
TB927.7.7270	TB927.9.15290
TB927.7.790	TB927.9.15480
TB927.7.860	TB927.9.15700
TB927.7.990	TB927.9.15710
TB927.8.1030	TB927.9.15730
TB927.8.1050	TB927.9.15760
TB927.8.1060	TB927.9.1580
TB927.8.1090	TB927.9.1690
TB927.8.1110	TB927.9.16950
TB927.8.1290	TB927.9.17760
TB927.8.1360	TB927.9.17830
TB927.8.1870	TB927.9.17910
TB927.8.1950	TB927.9.2030
TB927.8.1970	TB927.9.2060
TB927.8.2030	TB927.9.2260
TB927.8.2040	TB927.9.2400
TB927.8.2660	TB927.9.2520
TB927.8.2710	TB927.9.2800
TB927.8.2720	TB927.9.4050
TB927.8.2750	TB927.9.4290
TB927.8.2770	TB927.9.430
TB927.8.2780	TB927.9.4300
TB927.8.2800	TB927.9.4640
TB927.8.2860	TB927.9.4890
TB927.8.3470	TB927.9.4900
TB927.8.3610	TB927.9.4940
TB927.8.3680	TB927.9.4960
TB927.8.3720	TB927.9.5070
TB927.8.3840	TB927.9.5230
TB927.8.3850	TB927.9.5590
TB927.8.4200	TB927.9.5700
TB927.8.4230	TB927.9.6160
TB927.8.4270	TB927.9.7180
TB927.8.4370	TB927.9.7310
TB927.8.4440	TB927.9.7320
TB927.8.4660	TB927.9.7390
TB927.8.4840	TB927.9.7400
TB927.8.4930	TB927.9.7420
TB927.8.5170	TB927.9.7690
TB927.8.5190	TB927.9.7820
TB927.8.5210	TB927.9.9090
TB927.8.5240	TB927.9.9190
TB927.8.5580	TB927.9.9270
TB927.8.5610	TB11.V5.0312
TB927.8.5670	TB11.V5.0415
TB927.8.5710	TB11.V5.0516
TB927.8.6100	TB11.V5.0842
TB927.8.6120	TB927.1.1840
TB927.8.620	TB927.10.2990
TB927.8.7080	TB927.10.3690
TB927.8.710	TB927.10.5580
TB927.8.720	TB927.10.6880
TB927.8.7200	TB927.10.7450
TB927.8.7250	TB927.10.7620
TB927.8.7400	TB927.10.8250
TB927.8.7470	TB927.11.10940
TB927.8.7800	TB927.11.11540
TB927.8.7950	TB927.11.13170
TB927.8.7990	TB927.11.15090
TB927.8.8010	TB927.11.18840
TB927.8.830	TB927.11.20300
TB927.8.8320	TB927.11.2290
TB927.8.8360	TB927.11.2620
TB927.8.870	TB927.11.6130
TB927.8.970	TB927.11.6370
TB927.9.10440	TB927.11.7920
TB927.9.10470	TB927.2.1380
TB927.9.10490	TB927.3.1400
TB927.9.11070	TB927.3.2040
TB927.9.11670	TB927.3.2430
TB927.9.11690	TB927.3.2790
TB927.9.11890	TB927.3.5020
TB927.9.12080	TB927.3.5160
TB927.9.12400	TB927.4.1530
TB927.9.12450	TB927.4.2720
TB927.9.12740	TB927.4.4200
TB927.9.12810	TB927.6.1480
TB927.9.12840	TB927.6.1940
TB927.9.13200	TB927.6.1970
TB927.9.13290	TB927.6.2460
TB927.9.13630	TB927.6.2770
TB927.9.140	TB927.6.4280
TB927.9.14040	TB927.6.4300
TB927.9.14190	TB927.7.1490
TB927.9.15290	TB927.7.3150
TB927.9.15480	TB927.7.3530
TB927.9.15700	TB927.8.1130
TB927.9.15710	TB927.8.1780
TB927.9.15730	TB927.8.3770
TB927.9.15760	TB927.8.4520
TB927.9.1580	TB927.8.6820
TB927.9.1690	TB927.9.10960
TB927.9.16950	TB927.9.11930
TB927.9.17760	TB927.9.12760
TB927.9.17830	TB927.9.4630
TB927.9.17910	TB927.9.9520
TB927.9.2030	TB05.5K5.240
TB927.9.2060	TB09.V4.0009
TB927.9.2260	TB09.V4.0018
TB927.9.2400	TB10.V4.0070
TB927.9.2520	TB11.02.5360
TB927.9.2800	TB11.02.5360B
TB927.9.4050	TB11.1240
TB927.9.4290	TB11.V5.0207
TB927.9.430	TB11.V5.0235
TB927.9.4300	TB11.V5.0238
TB927.9.4390	TB11.V5.0242
TB927.9.4640	TB11.V5.0254
TB927.9.4890	TB11.V5.0367
TB927.9.4900	TB11.V5.0383
TB927.9.4940	TB11.V5.0450
TB927.9.4960	TB11.V5.0491
TB927.9.5070	TB11.V5.0519
TB927.9.5230	TB11.V5.0542
TB927.9.5590	TB11.V5.0574
TB927.9.5700	TB11.V5.0576
TB927.9.6090	TB11.V5.0604
TB927.9.6160	TB11.V5.0614
TB927.9.6880	TB11.V5.0631
TB927.9.7180	TB11.V5.0633
TB927.9.7310	TB11.V5.0696
TB927.9.7320	TB11.V5.0716
TB927.9.7390	TB11.V5.0734
TB927.9.7400	TB11.V5.0739
TB927.9.7420	TB11.V5.0781
TB927.9.7470	TB11.V5.0791
TB927.9.7690	TB11.V5.0867
TB927.9.7820	TB11.V5.0890
TB927.9.8540	TB11.V5.0904
TB927.9.9090	TB11.V5.0998
TB927.9.9190	TB11.V5.1013
TB927.9.9270	TB11.V5.1015
TB927.9.9600	TB11.V5.1059
TB11.1130	TB927.1.1150
TB11.V5.0312	TB927.1.1530
TB11.V5.0415	TB927.1.3440
TB11.V5.0516	TB927.1.3880
TB11.V5.0632	TB927.1.4180
TB11.V5.0842	TB927.1.4410
TB927.1.1000	TB927.1.4780
TB927.1.1840	TB927.1.760
TB927.10.2990	TB927.10.10680
TB927.10.3690	TB927.10.11160
TB927.10.5580	TB927.10.11340
TB927.10.6880	TB927.10.11530
TB927.10.7450	TB927.10.11640
TB927.10.7620	TB927.10.11720
TB927.10.8250	TB927.10.12130
TB927.11.10940	TB927.10.12140
TB927.11.11540	TB927.10.12600
TB927.11.13170	TB927.10.12760
TB927.11.15090	TB927.10.12810
TB927.11.18840	TB927.10.12880
TB927.11.19450	TB927.10.13000
TB927.11.20300	TB927.10.13250
TB927.11.2290	TB927.10.13350
TB927.11.2620	TB927.10.13390
TB927.11.400	TB927.10.13550
TB927.11.6130	TB927.10.13690
TB927.11.6150	TB927.10.15080
TB927.11.6370	TB927.10.15190
TB927.11.7920	TB927.10.15270
TB927.2.1380	TB927.10.15360
TB927.3.1400	TB927.10.15400
TB927.3.180	TB927.10.1560
TB927.3.2040	TB927.10.15730
TB927.3.2790	TB927.10.15830
TB927.3.3810	TB927.10.1630
TB927.3.5020	TB927.10.1910
TB927.3.5160	TB927.10.2030
TB927.4.1530	TB927.10.2430
TB927.4.2720	TB927.10.2600
TB927.4.4200	TB927.10.2850
TB927.5.2690	TB927.10.2860
TB927.6.1480	TB927.10.2920
TB927.6.1940	TB927.10.3490
TB927.6.1970	TB927.10.410
TB927.6.1980	TB927.10.4970
TB927.6.2460	TB927.10.5190
TB927.6.2770	TB927.10.5220
TB927.6.4220	TB927.10.5350
TB927.6.4280	TB927.10.5400
TB927.6.4300	TB927.10.5530
TB927.6.700	TB927.10.5670
TB927.7.1300	TB927.10.5840
TB927.7.1490	TB927.10.6150
TB927.7.270	TB927.10.640
TB927.7.3150	TB927.10.670
TB927.7.3530	TB927.10.7210
TB927.8.1130	TB927.10.7270
TB927.8.1780	TB927.10.7280
TB927.8.3770	TB927.10.7910
TB927.8.4520	TB927.10.8170
TB927.8.5060	TB927.10.8660
TB927.8.660	TB927.10.8680
TB927.8.6820	TB927.10.9140
TB927.9.10960	TB927.10.9470
TB927.9.11930	TB927.10.9480
TB927.9.12760	TB927.10.9490
TB927.9.3440	TB927.10.9570
TB927.9.4630	TB927.10.960
TB927.9.9520	TB927.11.1040
TB05.5K5.240	TB927.11.10500
TB09.V4.0009	TB927.11.10670
TB09.V4.0018	TB927.11.10720
TB10.V4.0070	TB927.11.10730
TB11.0190	TB927.11.10810
TB11.02.5360	TB927.11.1090
TB11.02.5360B	TB927.11.10970
TB11.0520	TB927.11.11050
TB11.1240	TB927.11.1110
TB11.V5.0129	TB927.11.11140
TB11.V5.0207	TB927.11.11210
TB11.V5.0235	TB927.11.11220
TB11.V5.0238	TB927.11.11380
TB11.V5.0242	TB927.11.11570
TB11.V5.0246	TB927.11.11870
TB11.V5.0254	TB927.11.12280
TB11.V5.0367	TB927.11.12840
TB11.V5.0383	TB927.11.12860.1
TB11.V5.0450	TB927.11.12860.2
TB11.V5.0474	TB927.11.13370
TB11.V5.0491	TB927.11.13520
TB11.V5.0519	TB927.11.1380
TB11.V5.0538	TB927.11.1430
TB11.V5.0542	TB927.11.14340
TB11.V5.0567	TB927.11.14460
TB11.V5.0574	TB927.11.14720
TB11.V5.0576	TB927.11.14980
TB11.V5.0604	TB927.11.150
TB11.V5.0614	TB927.11.15110
TB11.V5.0631	TB927.11.1520
TB11.V5.0633	TB927.11.15340
TB11.V5.0652	TB927.11.15500
TB11.V5.0659	TB927.11.15730
TB11.V5.0696	TB927.11.15800
TB11.V5.0713	TB927.11.16040
TB11.V5.0716	TB927.11.16250
TB11.V5.0734	TB927.11.16470
TB11.V5.0739	TB927.11.1680
TB11.V5.0781	TB927.11.16910
TB11.V5.0791	TB927.11.16930
TB11.V5.0867	TB927.11.16940
TB11.V5.0890	TB927.11.16960
TB11.V5.0903	TB927.11.17040
TB11.V5.0904	TB927.11.17720
TB11.V5.0998	TB927.11.18500
TB11.V5.1013	TB927.11.18690
TB11.V5.1015	TB927.11.19740
TB11.V5.1055	TB927.11.2270
TB11.V5.1059	TB927.11.2480
TB927.1.1150	TB927.11.2740
TB927.1.1530	TB927.11.2810
TB927.1.3440	TB927.11.3050
TB927.1.3880	TB927.11.310
TB927.1.4180	TB927.11.3390
TB927.1.420	TB927.11.3590
TB927.1.4410	TB927.11.3600
TB927.1.4780	TB927.11.3730
TB927.1.760	TB927.11.4340
TB927.10.10140	TB927.11.4350
TB927.10.10680	TB927.11.4510
TB927.10.10880	TB927.11.4950
TB927.10.11160	TB927.11.5340
TB927.10.1130	TB927.11.5420
TB927.10.11340	TB927.11.5620
TB927.10.11530	TB927.11.5700
TB927.10.11640	TB927.11.5980
TB927.10.11720	TB927.11.6460
TB927.10.12130	TB927.11.6750
TB927.10.12140	TB927.11.6790
TB927.10.12600	TB927.11.6940
TB927.10.12760	TB927.11.7290
TB927.10.12810	TB927.11.7400
TB927.10.12880	TB927.11.750
TB927.10.13000	TB927.11.7880
TB927.10.13250	TB927.11.7950
TB927.10.13350	TB927.11.7970
TB927.10.13390	TB927.11.8010
TB927.10.13430	TB927.11.8160
TB927.10.13550	TB927.11.8930
TB927.10.13690	TB927.11.9190
TB927.10.13740	TB927.11.9200
TB927.10.15080	TB927.11.9220
TB927.10.15190	TB927.11.9430
TB927.10.15270	TB927.11.9840
TB927.10.15360	TB927.2.1700
TB927.10.15400	TB927.2.2260
TB927.10.1560	TB927.2.2320
TB927.10.15730	TB927.2.2650
TB927.10.15830	TB927.2.3390
TB927.10.16030	TB927.2.3750
TB927.10.1630	TB927.2.3780
TB927.10.16500	TB927.2.4230
TB927.10.1910	TB927.2.4810
TB927.10.2000	TB927.2.5150
TB927.10.2030	TB927.2.5760
TB927.10.2430	TB927.2.5900
TB927.10.2600	TB927.3.1430
TB927.10.2850	TB927.3.1890
TB927.10.2860	TB927.3.2140
TB927.10.2920	TB927.3.2630
TB927.10.3490	TB927.3.2780
TB927.10.3560	TB927.3.2810
TB927.10.410	TB927.3.3110
TB927.10.4930	TB927.3.3220
TB927.10.4970	TB927.3.3300
TB927.10.5190	TB927.3.4030
TB927.10.5220	TB927.3.4510
TB927.10.530	TB927.3.4610
TB927.10.5300	TB927.3.4670
TB927.10.5350	TB927.3.5120
TB927.10.5400	TB927.3.5290
TB927.10.5530	TB927.3.5310
TB927.10.5670	TB927.3.5380
TB927.10.6150	TB927.3.5500
TB927.10.6160	TB927.3.5540
TB927.10.640	TB927.3.5580
TB927.10.670	TB927.3.760
TB927.10.7210	TB927.3.980
TB927.10.7270	TB927.4.1140
TB927.10.7280	TB927.4.1500
TB927.10.7910	TB927.4.1570
TB927.10.8020	TB927.4.2510
TB927.10.8170	TB927.4.260
TB927.10.8660	TB927.4.270
TB927.10.8680	TB927.4.280
TB927.10.9140	TB927.4.2880
TB927.10.9230	TB927.4.290
TB927.10.9470	TB927.4.300
TB927.10.9480	TB927.4.3200
TB927.10.9490	TB927.4.3370
TB927.10.9570	TB927.4.3570
TB927.10.960	TB927.4.3590
TB927.10.9760	TB927.4.3740
TB927.11.10340	TB927.4.3940
TB927.11.1040	TB927.4.4160
TB927.11.10500	TB927.4.4180
TB927.11.10650	TB927.4.420
TB927.11.10670	TB927.4.4410
TB927.11.10720	TB927.4.4430
TB927.11.10730	TB927.4.4440
TB927.11.10810	TB927.4.4450
TB927.11.10820	TB927.4.4460
TB927.11.1090	TB927.4.4470
TB927.11.10970	TB927.4.4560
TB927.11.11050	TB927.4.4710
TB927.11.1110	TB927.4.4750
TB927.11.11140	TB927.4.4910
TB927.11.11210	TB927.4.4930
TB927.11.11220	TB927.4.5000
TB927.11.11380	TB927.4.5340
TB927.11.1150	TB927.4.5380
TB927.11.11570	TB927.4.570
TB927.11.11870	TB927.4.620
TB927.11.11900	TB927.4.630
TB927.11.12280	TB927.4.800
TB927.11.12840	TB927.5.1120
TB927.11.12860.1	TB927.5.1300
TB927.11.12860.2	TB927.5.1680
TB927.11.13370	TB927.5.1750
TB927.11.13520	TB927.5.2070
TB927.11.1380	TB927.5.2330
TB927.11.14120	TB927.5.2540
TB927.11.1430	TB927.5.2780
TB927.11.14340	TB927.5.2890
TB927.11.14460	TB927.5.2950
TB927.11.14720	TB927.5.3330
TB927.11.14980	TB927.5.3400
TB927.11.150	TB927.5.3640
TB927.11.15110	TB927.5.3660
TB927.11.1520	TB927.5.4000
TB927.11.15340	TB927.5.4140
TB927.11.1550	TB927.5.4150
TB927.11.15500	TB927.5.4160
TB927.11.15730	TB927.5.4600
TB927.11.15800	TB927.5.670
TB927.11.16040	TB927.6.1150
TB927.11.16470	TB927.6.1290
TB927.11.16760	TB927.6.1740
TB927.11.1680	TB927.6.2240
TB927.11.16910	TB927.6.2290
TB927.11.16930	TB927.6.2350
TB927.11.16940	TB927.6.2450
TB927.11.16960	TB927.6.2520
TB927.11.16990	TB927.6.2730
TB927.11.17040	TB927.6.2750
TB927.11.1720	TB927.6.2840
TB927.11.17620	TB927.6.2920
TB927.11.17720	TB927.6.2970
TB927.11.1820	TB927.6.3210
TB927.11.18500	TB927.6.3420
TB927.11.18690	TB927.6.3720
TB927.11.19390	TB927.6.3980
TB927.11.19740	TB927.6.4150
TB927.11.2270	TB927.6.4390
TB927.11.2320	TB927.6.4400
TB927.11.2480	TB927.6.4450
TB927.11.2740	TB927.6.4930
TB927.11.2810	TB927.6.620
TB927.11.3050	TB927.6.740
TB927.11.310	TB927.6.760
TB927.11.3390	TB927.6.770
TB927.11.3590	TB927.6.780
TB927.11.3600	TB927.6.790
TB927.11.3730	TB927.6.800
TB927.11.4340	TB927.7.1070
TB927.11.4350	TB927.7.1150
TB927.11.4510	TB927.7.1220
TB927.11.4690	TB927.7.1370
TB927.11.4950	TB927.7.1570
TB927.11.5340	TB927.7.2300
TB927.11.5420	TB927.7.2410
TB927.11.5620	TB927.7.2450
TB927.11.5700	TB927.7.2560
TB927.11.5980	TB927.7.2720
TB927.11.6460	TB927.7.3110
TB927.11.6750	TB927.7.3160
TB927.11.6790	TB927.7.3550
TB927.11.6930	TB927.7.3850
TB927.11.6940	TB927.7.4240
TB927.11.7290	TB927.7.4250
TB927.11.7400	TB927.7.4300
TB927.11.750	TB927.7.4450
TB927.11.7880	TB927.7.510
TB927.11.7950	TB927.7.5150
TB927.11.7970	TB927.7.5410
TB927.11.800	TB927.7.5430
TB927.11.8010	TB927.7.5480
TB927.11.8160	TB927.7.5560
TB927.11.8930	TB927.7.6050
TB927.11.9190	TB927.7.6060
TB927.11.9200	TB927.7.6180
TB927.11.9220	TB927.7.620
TB927.11.9290	TB927.7.6410
TB927.11.9430	TB927.7.6740
TB927.11.9840	TB927.7.7000
TB927.2.1080	TB927.7.740
TB927.2.1170	TB927.7.7520
TB927.2.1700	TB927.7.7530
TB927.2.2260	TB927.7.830
TB927.2.2320	TB927.7.850
TB927.2.240	TB927.7.920
TB927.2.2650	TB927.8.1350
TB927.2.3390	TB927.8.1470
TB927.2.3750	TB927.8.1480
TB927.2.3780	TB927.8.1680
TB927.2.4230	TB927.8.1850
TB927.2.4810	TB927.8.2300
TB927.2.5150	TB927.8.2370
TB927.2.5190	TB927.8.2440
TB927.2.5760	TB927.8.2620
TB927.2.5900	TB927.8.2650
TB927.3.1430	TB927.8.3170
TB927.3.1890	TB927.8.3320
TB927.3.2130	TB927.8.3610
TB927.3.2140	TB927.8.4670
TB927.3.2630	TB927.8.4860
TB927.3.2780	TB927.8.4940
TB927.3.2810	TB927.8.4950
TB927.3.3110	TB927.8.5200
TB927.3.3220	TB927.8.5540
TB927.3.3290	TB927.8.600
TB927.3.3300	TB927.8.6320
TB927.3.4030	TB927.8.6540
TB927.3.4290	TB927.8.6940
TB927.3.4300	TB927.8.7030
TB927.3.4310	TB927.8.7310
TB927.3.4320	TB927.8.7420
TB927.3.4330	TB927.8.7490
TB927.3.4510	TB927.8.770
TB927.3.4610	TB927.8.7840
TB927.3.4620	TB927.8.8160
TB927.3.4670	TB927.8.8170
TB927.3.4900	TB927.8.940
TB927.3.5120	TB927.8.960
TB927.3.5290	TB927.9.10010
TB927.3.5310	TB927.9.10530
TB927.3.5360	TB927.9.11110
TB927.3.5380	TB927.9.11360
TB927.3.5500	TB927.9.11500
TB927.3.5540	TB927.9.11760
TB927.3.5580	TB927.9.12070
TB927.3.760	TB927.9.12090
TB927.3.980	TB927.9.12390
TB927.4.1140	TB927.9.12490
TB927.4.1500	TB927.9.13330
TB927.4.1570	TB927.9.13360
TB927.4.250	TB927.9.13380
TB927.4.2510	TB927.9.13570
TB927.4.260	TB927.9.1410
TB927.4.270	TB927.9.14170
TB927.4.280	TB927.9.14330
TB927.4.2880	TB927.9.15100
TB927.4.290	TB927.9.15330
TB927.4.300	TB927.9.15660
TB927.4.3200	TB927.9.15940
TB927.4.3370	TB927.9.1770
TB927.4.3740	TB927.9.18040
TB927.4.3920	TB927.9.2050
TB927.4.3930	TB927.9.2900
TB927.4.3940	TB927.9.3360
TB927.4.4160	TB927.9.3590
TB927.4.4180	TB927.9.4420
TB927.4.420	TB927.9.4550
TB927.4.4410	TB927.9.5100
TB927.4.4430	TB927.9.5240
TB927.4.4440	TB927.9.5250
TB927.4.4450	TB927.9.5330
TB927.4.4460	TB927.9.5520
TB927.4.4470	TB927.9.5610
TB927.4.4560	TB927.9.5900
TB927.4.4710	TB927.9.700
TB927.4.4750	TB927.9.7150
TB927.4.4910	TB927.9.7860
TB927.4.4930	TB927.9.8490
TB927.4.4980	TB927.9.8760
TB927.4.5000	TB927.9.9260
TB927.4.5340	TB927.9.9310
TB927.4.5380	TB927.9.9950
TB927.4.570
TB927.4.620
TB927.4.630
TB927.4.800
TB927.5.1120
TB927.5.1300
TB927.5.1680
TB927.5.1750
TB927.5.2070
TB927.5.2300
TB927.5.2330
TB927.5.2530
TB927.5.2540
TB927.5.2780
TB927.5.2890
TB927.5.2950
TB927.5.3330
TB927.5.3400
TB927.5.3640
TB927.5.3660
TB927.5.3830
TB927.5.3990
TB927.5.4000
TB927.5.4140
TB927.5.4150
TB927.5.4160
TB927.5.4300
TB927.5.4600
TB927.5.670
TB927.5.840
TB927.6.1150
TB927.6.1280
TB927.6.1290
TB927.6.140
TB927.6.1740
TB927.6.1760
TB927.6.2060
TB927.6.2240
TB927.6.2290
TB927.6.2350
TB927.6.2450
TB927.6.2520
TB927.6.2730
TB927.6.2750
TB927.6.2830
TB927.6.2840
TB927.6.2900
TB927.6.2920
TB927.6.2970
TB927.6.2990
TB927.6.3210
TB927.6.3420
TB927.6.3700
TB927.6.3720
TB927.6.3870
TB927.6.3980
TB927.6.4150
TB927.6.4390
TB927.6.4400
TB927.6.4410
TB927.6.4450
TB927.6.4460
TB927.6.4760
TB927.6.4930
TB927.6.620
TB927.6.740
TB927.6.750
TB927.6.760
TB927.6.770
TB927.6.780
TB927.6.790
TB927.6.800
TB927.7.1070
TB927.7.1150
TB927.7.1220
TB927.7.1370
TB927.7.1570
TB927.7.2070
TB927.7.2300
TB927.7.2410
TB927.7.2450
TB927.7.2560
TB927.7.2720
TB927.7.3110
TB927.7.3160
TB927.7.3210
TB927.7.3550
TB927.7.3850
TB927.7.4240
TB927.7.4250
TB927.7.4300
TB927.7.4450
TB927.7.510
TB927.7.5150
TB927.7.5410
TB927.7.5430
TB927.7.5480
TB927.7.5560
TB927.7.5890
TB927.7.6050
TB927.7.6060
TB927.7.6180
TB927.7.620
TB927.7.6270
TB927.7.6410
TB927.7.6740
TB927.7.7000
TB927.7.740
TB927.7.7520
TB927.7.7530
TB927.7.830
TB927.7.850
TB927.7.920
TB927.8.1350
TB927.8.1470
TB927.8.1480
TB927.8.1680
TB927.8.1850
TB927.8.2020
TB927.8.2300
TB927.8.2370
TB927.8.2440
TB927.8.2620
TB927.8.2640
TB927.8.2650
TB927.8.2910
TB927.8.2920
TB927.8.2930
TB927.8.2940
TB927.8.3170
TB927.8.3320
TB927.8.4670
TB927.8.4820
TB927.8.4830
TB927.8.4860
TB927.8.4940
TB927.8.4950
TB927.8.4970
TB927.8.4980
TB927.8.4990
TB927.8.5000
TB927.8.5010
TB927.8.5200
TB927.8.5540
TB927.8.590
TB927.8.600
TB927.8.6320
TB927.8.6540
TB927.8.6860
TB927.8.6940
TB927.8.7030
TB927.8.7310
TB927.8.7420
TB927.8.7490
TB927.8.770
TB927.8.7840
TB927.8.8160
TB927.8.8170
TB927.8.940
TB927.8.960
TB927.9.10010
TB927.9.10350
TB927.9.10530
TB927.9.11110
TB927.9.11360
TB927.9.11500
TB927.9.11760
TB927.9.11940
TB927.9.12070
TB927.9.12090
TB927.9.12390
TB927.9.12490
TB927.9.13330
TB927.9.13360
TB927.9.13380
TB927.9.13570
TB927.9.1410
TB927.9.14170
TB927.9.14330
TB927.9.15100
TB927.9.15330
TB927.9.1540
TB927.9.15640
TB927.9.15660
TB927.9.15940
TB927.9.16570
TB927.9.1770
TB927.9.18040
TB927.9.2050
TB927.9.2900
TB927.9.3360
TB927.9.3590
TB927.9.4210
TB927.9.4230
TB927.9.4420
TB927.9.4550
TB927.9.5100
TB927.9.5210
TB927.9.5240
TB927.9.5250
TB927.9.5330
TB927.9.5520
TB927.9.5610
TB927.9.5690
TB927.9.5900
TB927.9.700
TB927.9.7150
TB927.9.7860
TB927.9.8490
TB927.9.8720
TB927.9.8760
TB927.9.9260
TB927.9.9310
TB927.9.9950

## Sheet: Categories
GeneID	Description		Functional Categories
Tb927.5.3430	ubiquitin-like-activating enzyme E1, putative		DNA metabolism
Tb927.10.5880	Proteophosphoglycan, putative		RNA metabolism
Tb927.11.18840	variant surface protein (VSG), putative (pseudogene)		Cytoskeleton
Tb927.9.18040	variant surface glycoprotein (VSG, pseudogene), putative		Nucleoskeleton
Tb927.9.11930	DNA-repair protein, putative		Energy metabolism
Tb927.1.640	BRCA2		Signaling
Tb927.4.1480	Beta-lactamase superfamily domain/DNA repair metallo-beta-lactamase, putative		SUMO pathway
Tb927.1.4480	WD repeat and HMG-box DNA-binding protein, putative		VSG & Surface proteins
Tb927.11.7030	Rad51, putative		Unknow function
Tb927.11.10730	SWI/SNF-related helicase, putative
Tb927.11.5690	SWI/SNF-related matrix-associated actin-dependent regulator of chromatin subfamily-related, putative
Tb927.11.6790	predicted WD40 repeat protein
Tb927.8.1090	NPAPL
Tb927.9.4300	PRP3, putative
Tb927.8.710	RNA-binding protein, putative
Tb927.7.4340	Protein of unknown function (DUF1253), putative
Tb11.v5.0631	pre-mRNA processing factor 4 (PRP4) like/WD domain, G-beta repeat, putative
Tb927.10.960	U4/U6-specific protein PRP4
Tb927.11.1360	zinc-finger of a C2HC-type, putative
Tb927.2.4420	MIZ/SP-RING zinc finger, putative
Tb927.10.4160	predicted zinc finger protein
Tb927.10.11730	inc finger protein family member, putative
Tb927.3.1440	Spastin, putative
Tb927.3.1400	alpha-tubulin N-acetyltransferase, putative
Tb927.7.5650	kinesin, putative
Tb927.11.16040	prefoldin subunit, putative
Tb927.10.6790	Gamma-tubulin complex component 3-like protein
Tb927.10.2860	POC1 centriolar protein homolog
Tb927.10.11580	predicted WD40 repeat protein
Tb927.10.8830	Flagellum attachment zone protein 5
Tb927.2.5530	Present in the outer mitochondrial membrane proteome 22-1
Tb927.2.5610	Present in the outer mitochondrial membrane proteome 22B
Tb11.v5.0238	Kinesin associated protein, putative
Tb927.10.1450	plectin, putative
Tb927.10.5190	Kinesin associated protein, putative
Tb927.11.15800	Tip Of Extending FAZ protein 1
Tb927.2.4060	dynein intermediate chain IC 138, putative
Tb927.3.3300	Flagellum attachment zone protein 19
Tb927.7.7000	hook complex protein, conserved
Tb927.8.1680	kinetoplastid kinetochore protein 12
Tb927.2.4230	NUP-1 protein, putative
Tb927.11.14460	ADP-ribosylation factor GTPase activating protein 1, putative
Tb927.10.5260	C2 domain containing protein, putative
Tb11.v5.0497	hypothetical protein, conserved
Tb927.11.1460	phosphatidylinositol (3,5) kinase, putative
Tb11.v5.0633	protein kinase, putative
Tb927.11.5340	Cell division protein kinase, putative
Tb927.10.1520	ras-related protein Rab21, putative
Tb927.7.6740	ATPase family associated with various cellular activities (AAA), putative
Tb927.11.13000	phospholipid-transporting ATPase, putative
Tb927.3.3170	hypothetical protein, conserved
Tb927.8.2620	hypothetical protein, conserved
Tb927.11.11380	hypothetical protein, conserved
Tb927.11.9750	Protein of unknown function (DUF498/DUF598), putative
Tb927.7.6390	hypothetical protein, conserved
Tb927.1.3880	Fusaric acid resistance protein-like, putative
Tb927.11.11920	molybdenum cofactor biosynthesis protein, putative
Tb927.11.11270	conserved protein
Tb927.5.2970	suppressive immunomodulating factor

## Sheet: GO Enrichment (Cell. comp.)
ID	Name	Bgd count	Result count	Result gene list	Pct of bgd	Fold enrichment	Odds ratio	P-value	Benjamini	Bonferroni
GO:0035869	ciliary transition zone	57	5	Tb927.10.5260,Tb927.11.1360,Tb927.11.5750,Tb927.7.2150,Tb927.7.5650,	8.8	8.96	9.61	0.000310884	0.00189932	0.00528503
GO:0031513	nonmotile primary cilium	58	5	Tb927.10.5260,Tb927.11.1360,Tb927.11.5750,Tb927.7.2150,Tb927.7.5650,	8.6	8.8	9.44	0.000335175	0.00189932	0.00569797
GO:0072372	primary cilium	58	5	Tb927.10.5260,Tb927.11.1360,Tb927.11.5750,Tb927.7.2150,Tb927.7.5650,	8.6	8.8	9.44	0.000335175	0.00189932	0.00569797
GO:0005930	axoneme	223	7	Tb927.11.4350,Tb927.2.2090,Tb927.2.4060,Tb927.4.2600,Tb927.4.4180,Tb927.7.3740,Tb927.8.1050,	3.1	3.21	3.47	0.00656806	0.0254906	0.111657
GO:0044463	cell projection part	879	16	Tb927.10.2860,Tb927.10.5190,Tb927.10.5260,Tb927.11.1360,Tb927.11.4350,Tb927.11.5750,Tb927.2.2090,Tb927.2.4060,Tb927.3.1400,Tb927.4.2600,Tb927.4.4180,Tb927.5.2970,Tb927.7.2150,Tb927.7.3740,Tb927.7.5650,Tb927.8.1050,	1.8	1.86	2.13	0.00997847	0.0254906	0.169634
GO:0044441	ciliary part	879	16	Tb927.10.2860,Tb927.10.5190,Tb927.10.5260,Tb927.11.1360,Tb927.11.4350,Tb927.11.5750,Tb927.2.2090,Tb927.2.4060,Tb927.3.1400,Tb927.4.2600,Tb927.4.4180,Tb927.5.2970,Tb927.7.2150,Tb927.7.3740,Tb927.7.5650,Tb927.8.1050,	1.8	1.86	2.13	0.00997847	0.0254906	0.169634
GO:0005929	cilium	897	16	Tb927.10.2860,Tb927.10.5190,Tb927.10.5260,Tb927.11.1360,Tb927.11.4350,Tb927.11.5750,Tb927.2.2090,Tb927.2.4060,Tb927.3.1400,Tb927.4.2600,Tb927.4.4180,Tb927.5.2970,Tb927.7.2150,Tb927.7.3740,Tb927.7.5650,Tb927.8.1050,	1.8	1.82	2.08	0.0119956	0.0254906	0.203925
GO:0042995	cell projection	897	16	Tb927.10.2860,Tb927.10.5190,Tb927.10.5260,Tb927.11.1360,Tb927.11.4350,Tb927.11.5750,Tb927.2.2090,Tb927.2.4060,Tb927.3.1400,Tb927.4.2600,Tb927.4.4180,Tb927.5.2970,Tb927.7.2150,Tb927.7.3740,Tb927.7.5650,Tb927.8.1050,	1.8	1.82	2.08	0.0119956	0.0254906	0.203925
GO:0005652	nuclear lamina	1	1	Tb927.2.4230,	100	102.11	103.66	0.0193048	0.0364647	0.328182
GO:0005856	cytoskeleton	295	7	Tb927.10.2860,Tb927.10.5880,Tb927.10.6790,Tb927.2.4060,Tb927.5.2970,Tb927.7.2150,Tb927.7.5650,	2.4	2.42	2.59	0.0261892	0.0445217	0.445217
GO:0031510	SUMO activating enzyme complex	3	1	Tb927.5.3430,	33.3	34.04	34.54	0.0382426	0.0591021	0.650123
GO:0034399	nuclear periphery	4	1	Tb927.2.4230,	25	25.53	25.9	0.0475759	0.0664615	0.80879
GO:0015630	microtubule cytoskeleton	272	6	Tb927.10.2860,Tb927.10.6790,Tb927.2.4060,Tb927.5.2970,Tb927.7.2150,Tb927.7.5650,	2.2	2.25	2.38	0.0517117	0.0664615	0.879098
GO:0044430	cytoskeletal part	276	6	Tb927.10.2860,Tb927.10.6790,Tb927.2.4060,Tb927.5.2970,Tb927.7.2150,Tb927.7.5650,	2.2	2.22	2.34	0.054733	0.0664615	0.930461
GO:0005815	microtubule organizing center	168	4	Tb927.10.2860,Tb927.10.6790,Tb927.5.2970,Tb927.7.2150,	2.4	2.43	2.52	0.0850277	0.0926535	1
GO:0044422	organelle part	1885	24	Tb927.1.640,Tb927.10.2860,Tb927.10.5190,Tb927.10.5260,Tb927.10.6790,Tb927.11.1360,Tb927.11.4350,Tb927.11.5750,Tb927.2.2090,Tb927.2.4060,Tb927.2.4230,Tb927.2.5530,Tb927.2.5610,Tb927.3.1400,Tb927.4.1480,Tb927.4.2600,Tb927.4.4180,Tb927.5.2970,Tb927.5.3430,Tb927.7.2150,Tb927.7.3740,Tb927.7.5650,Tb927.8.1050,Tb927.8.1680,	1.3	1.3	1.47	0.0872033	0.0926535	1
GO:0016272	prefoldin complex	9	1	Tb927.11.16040,	11.1	11.35	11.5	0.092921	0.092921	1
